# Supplementary material for: Comparative analysis reveals molecular adaptation of mammalian HCA2 to microbial metabolites
Source: iScience. 2026 May 22;29(6):116030. doi: 10.1016/j.isci.2026.116030 (PMC13217857; doi:10.1016/j.isci.2026.116030)
Supplement: Table S2. NCBI database accession numbers and sequence description of mammalian HCA2 orthologs, related to Figure 2 [file mmc2.xlsx]

## Sheet: Table S2
Table S2
NCBI database accession numbers and sequence description of mammalian HCA2 orthologs. NCBI accession numbers are listed. Related to Figure 2.
Latin species name	English species name	NCBI or ENSEMBL accession number/trace identifiers of NCBI trace archive
Mammalia
Primates
Aotus nancymaae	Ma's night monkey	XM_012447190
Callithrix jacchus	Common marmoset	XM_003733868
Carlito syrichta	Philippine tarsier	XM_008050397
Cebus capucinus imitator	Panamanian white-faced capuchin	XM_017544343
Cercocebus atys	Sooty mangabey	XM_012071275
Chlorocebus sabaeus	Green monkey	XM_008005060
Colobus angolensis palliates	Angolan colobus	XM_011948480
Gorilla gorilla	Western gorilla	KU285439
Homo sapiens	Human	KU285440
Hylobates lar	Common gibbon	MF155287
Hylobates moloch	Silvery gibbon	XM_032168398
Lemur catta	Ring-tailed lemur	XM_045534921
Macaca fascicularis	Crab-eating macaque	XM_005596020
Macaca mulatta	Rhesus macaque	XM_015151760
Macaca nemestrina	Pig-tailed macaque	XM_011762579
Macaca thibetana	Pere David's macaque	XM_050748093
Mandrillus leucophaeus	Drill	XM_011964507
Microcebus murinus	Gray mouse lemur	XM_012782142
Nomascus leucogenys	White-cheeked gibbon	KU285442
Nycticebus coucang	Slow loris	XM_053589828
Otolemur garnettii	Garnett's greater galago	XM_003804027
Pan paniscus	Bonobo	KU285443
Pan troglodytes	Chimpanzee	KU285444
Papio anubis	Olive baboon	XM_003907318
Piliocolobus tephrosceles	Ugandan red Colobus	XM_023205477
Pongo pygmaeus abelii	Sumatran orangutan	KU285445
Propithecus coquereli	Coquerel's sifaka	XM_012663575
Rhinopithecus bieti	Black snub-nosed monkey	XM_017890282
Rhinopithecus roxellana	Golden snub-nosed monkey	XM_010368365
Saimiri boliviensis	Black-capped squirrel monkey	XM_003932151
Sapajus apella	tufted capuchin	XM_032242811
Symphalangus syndactylus	Siamang	KU285446
Theropithecus gelada	Gelada baboon	XM_025402025
Trachypithecus francoisi	Francois's langur	XM_033220273
Flying lemurs
Galeopterus variegatus	Sunda flying lemur	XM_008577707
Tree shrews
Tupaia chinensis	Chinese treeshrew	XM_006149278
Rodents
Acomys russatus	Golden spiny mouse	XM_051161477
Apodemus sylvaticus	European woodmouse	XM_052168369
Arvicanthis niloticus	Nile rat	XM_034489762
Arvicola amphibius	Eurasian water vole	XM_038346366
Castor canadensis	American beaver	XM_020159408
Cavia porcellus	Domestic guinea pig	NM_001172752
Chinchilla lanigera	Long-tailed chinchilla	XM_005415327
Cricetulus griseus	Chinese hamster	XM_003512415
Dipodomys ordii	Ord's kangaroo rat	XM_013023107
Dipodomys spectabilis	Banner-tailed kangaroo rat	XM_042669032
Fukomys damarensis	Damara mole-rat	XM_010604353
Grammomys surdaster	Northern Woodland thicket rat	XM_028766166
Heterocephalus glaber	Naked mole rat	XM_004843902
Ictidomys tridecemlineatus	Thirteen-lined ground squirrel	XM_005343027
Jaculus jaculus	Lesser Egyptian jerboa	XM_004673240
Marmota flaviventris	Yellow-bellied marmot	XM_027921368
Marmota marmota	European marmot	XM_015502392
Marmota monax	Woodchuck	XM_046445991
Mastomys coucha	Southern multimammate mouse	XM_031342311
Meriones unguiculatus	Mongolian gerbil	XM_021652741
Mesocricetus auratus	Golden hamster	NM_001319637
Microtus fortis	Reed vole	XM_050146544
Microtus ochrogaster	Prairie vole	XM_005344399
Microtus oregoni	Creeping vole	XM_041649092
Mus caroli	Ryukyu mouse	XM_021163872
Mus musculus	House mouse	KU285441
Mus pahari	Shrew mouse	XM_021187114
Myodes glareolus	Bank vole	XM_048447267
Nannospalax galili	Upper Galilee mountains blind mole rat	XM_008839315
Octodon degus	Degu	XM_004649001
Onychomys torridus	Southern grasshopper mouse	XM_036172227
Perognathus longimembris pacificus	Pacific pocket mouse	XM_048343038
Peromyscus californicus insignis	California deermouse	XM_052754749
Peromyscus eremicus	Cactus mouse	XM_059249366
Peromyscus leucopus	White-footed mouse	XM_028885765
Peromyscus maniculatus bairdii	Prairie deer mouse	XM_006970707
Phodopus roborovskii	Desert hamster	XM_051205009
Psammomys obesus	Fat sand rat	XM_055606322
Rattus norvegicus	Norway rat	NM_181476
Rattus rattus	Black rat	XM_032886774
Sciurus carolinensis	Gray squirrel	XM_047561596
Urocitellus parryii	Arctic ground squirrel	XM_026403015
Rabbits and hares
Lepus europaeus	European hare	XM_062182256
Ochotona curzoniae	Black-lipped pika	XM_040987078
Ochotona princeps	American pika	XM_004595401
Oryctolagus cuniculus	Rabbit	XM_002722739
Carnivores
Acinonyx jubatus	Cheetah	XM_015063799
Ailuropoda melanoleuca	Giant panda	XM_002913130
Callorhinus ursinus	Northern fur seal	XM_025889813
Canis lupus dingo	Dingo	XM_025473772
Canis lupus familiaris	Dog	XM_038574524
Enhydra lutris kenyoni	Sea otter	XM_022517465
Eumetopias jubatus	Steller sea lion	XM_028092504
Felis catus	Cat	NM_001309044
Halichoerus grypus	Gray seal	XM_036073130
Hyaena hyaena	Striped hyena	XM_039245586
Leopardus geoffroyi	Geoffroy's cat	XM_045457839
Leptonychotes weddellii	Weddell seal	XM_006752452
Lontra canadensis	Northern American river otter	XM_032876388
Lutra lutra	Eurasian river otter	XM_047698272
Lynx canadensis	Canada lynx	XM_030292172
Lynx rufus	Bobcat	XM_047088137
Meles meles	Eurasian badger	XM_046025479
Mirounga angustirostris	Northern elephant seal	XM_045887751
Mirounga leonina	Southern elephant seal	XM_035016917
Mustela erminea	Ermine	XM_032310944
Mustela lutreola	European mink	XM_059140346
Mustela nigripes	Black-footed ferret	XM_059409935
Mustela putorius furo	Ferret	XM_004828343
Neofelis nebulosa	Clouded leopard	XM_058691368
Neovison vison	American mink	XM_044241020
Neomonachus schauinslandi	Hawaiian monk seal	XM_021698619
Nyctereutes procyonoides	Raccoon dog	XM_055322789
Odobenus rosmarus	Pacific walrus	XM_004395896
Panthera leo	Lion	XM_042911125
Panthera onca	Jaguar	XM_060628815
Panthera pardus	Leopard	XM_019467583
Panthera tigris	Amur tiger	XM_007099226
Panthera uncia	Snow leopard	XM_049619436
Phoca vitulina	Harbor seal	XM_032431556
Prionailurus bengalensis	Leopard cat	XM_043557468
Prionailurus viverrinus	Fishing cat	XM_047828861
Puma concolor	Puma	XM_025933452
Puma yagouaroundi	Jaguarundi	XM_040443972
Suricata suricatta	Meerkat	XM_029922011
Ursus americanus	American black bear	XM_045777947
Ursus arctos	Grizzly bear	XM_026514794
Ursus maritimus	Polar bear	XM_008688841
Vulpes lagopus	Arctic fox	XM_041729214
Vulpes vulpes	Red fox	XM_026017051
Zalophus californianus	California sea lion	XM_027577659
Whales and dolphins
Balaenoptera acutorostrata	Minke whale	XM_007198547
Balaenoptera musculus	Blue whale	XM_036824035
Balaenoptera ricei	Rice's whale	XM_059894503
Delphinapterus leucas	Beluga whale	XM_022598049
Delphinus delphis	Saddleback dolphin	XM_060029347
Eubalaena glacialis	North Atlantic right whale	XM_061169938
Globicephala melas	Long-finned pilot whale	XM_030860171
Kogia breviceps	Pygmy sperm whale	XM_059040699
Lagenorhynchus albirostris	White-beaked dolphin	XM_060121114
Lagenorhynchus obliquidens	Pacific white-sided dolphin	XM_027124936
Lipotes vexillifer	Yangtze River dolphin	XM_007472206
Mesoplodon densirostris	Blainville's beaked whale	XM_060119498
Monodon monoceros	Narwhal	XM_029228978
Neophocaena asiaeorientalis	Yangtze finless porpoise	XM_024758683
Orcinus orca	Killer whale	XM_004286872
Phocoena sinus	Vaquita	XM_032654028
Physeter catodon	Sperm whale	XM_024120922
Tursiops truncatus	Common bottlenose dolphin	XM_004332393
Even-toed ungulates
Bison bison	American bison	XM_010841313
Bos indicus	Zebu cattle	XM_019978038
Bos javanicus	Banteng	XM_061384689
Bos mutus	Yak	XM_005911836
Bos Taurus	Cattle	XM_015475510
Bubalus bubalis	Water buffalo	XM_006080853
Bubalus carabanensis	Carabao	XM_055550693
Budorcas taxicolor	Takin	XM_052655046
Camelus bactrianus	Bactrian camel	XM_010969697
Camelus dromedarius	Arabian camel	XM_010995909
Camelus ferus	Wild Bactrian camel	XM_006195842
Capra hircus	Goat	XM_005691387
Cervus canadensis	Wapiti	XM_043441763
Cervus elaphus	Red deer	XM_043901964
Dama dama	Fallow deer	XM_061142001
Hippopotamus amphibius	Hippopotamus	XM_057746689
Moschus berezovskii	Chinese forest musk deer	XM_055405465
Odocoileus virginianus texanus	White-tailed deer	XM_020889822
Oryx dammah	Scimitar-horned oryx	XM_040250706
Ovis aries	Sheep	XM_004023416
Phacochoerus africanus	Common warthog	XM_047762164
Sus scrofa	Wild boar	XM_021072989
Vicugna pacos	Alpaca	XM_006220342
Odd-toed ungulates
Ceratotherium simum simum	Southern white rhinoceros	XM_004444040
Diceros bicornis	Black rhinoceros	XM_058532266
Dicerorhinus sumatrensis	Sumatran rhinoceros	PEKH010000395.1
Equus asinus	Ass	XM_014858757
Equus caballus	Horse	XM_005614972
Equus przewalskii	Przewalski's horse	XM_008518468
Equus quagga	Plains zebra	XM_046641398
Rhinoceros unicornis	Indian rhinoceros	JAQQSS010000284
		JAFHKO010000028
		BOSQ02003603
Tapir indicus	Asiatic tapir	PVIE01000480
Tapir terrestris	Brazilian tapir	PVID01011992.1
Bats
Artibeus jamaicensis	Jamaican fruit-eating bat	XM_037161161
Desmodus rotundus	Common vampire bat	XM_024566670
Eptesicus fuscus	Big brown bat	XM_008142902
Hipposideros armiger	Great roundleaf bat	XM_019648873
Molossus molossus	Pallas's mastiff bat	XM_036276813
Myotis brandtii	Brandt's bat	XM_005875456
Myotis daubentonii	Daubenton's bat	XM_059677171
Myotis davidii	David's myotis	XM_006779498
Myotis lucifugus	Little brown bat	XM_006109863
Myotis myotis	Greater mouse-eared bat	XM_036354103
Phyllostomus discolor	Pale spear-nosed bat	XM_028527695
Phyllostomus hastatus	Greater spear-nosed bat	XM_045843457
Pteronotus parnellii mesoamericanus	Parnell's mustached bat	XM_054594014
Pteropus Alecto	Black flying fox	XM_006927014
Pteropus giganteus	Indian flying fox	XM_039879328
Pteropus vampyrus	Large flying fox	XM_011355738
Rhinolophus ferrumequinum	Greater horseshoe bat	XM_033097193
Rhinopithecus bieti	Black snub-nosed monkey	XM_017890282
Sturnira hondurensis	Honduran yellow-shouldered bat	XM_037051978
Insectivores
Condylura cristata	Star-nosed mole	XM_004690624
Erinaceus europaeus	Western European hedgehog	XM_060193175
Sorex araneus	European shrew	XM_004611156
Sorex fumeus	Smoky shrew	XM_056131424
Suncus etruscus	White-toothed pygmy shrew	XM_049767853
Pangolins
Manis javanica	Malayan pangolin	XM_037004114
Manis pentadactyla	Chinese pangolin	XM_036922056
Armadillo and sloths
Dasypus novemcinctus	Nine-banded armadillo	XM_004484979
Choloepus didactylus	Southern two-toed sloth	XM_037817032
Afrotheria
Chrysochloris asiatica	Cape golden mole	XM_006878296
Elephas maximus indicus	Indian elephant	XM_049866682
Loxodonta Africana	African bush elephant	XM_003420333
Trichechus manatus latirostris	Florida manatee	XM_012558036
Orycteropus afer afer	Aardvark	XM_007938250
Marsupials
Antechinus flavipes	Yellow-footed antechinus	XM_051969882
Dromiciops gliroides	Monito del monte	XM_043978816
Gracilinanus agilis	Agile Gracile Mouse Opossum	XM_044658760
Monodelphis domestica	Gray short-tailed opossum	XM_001374136
Phascolarctos cinereus	Koala	XM_020970298
Sarcophilus harrisii	Tasmanian devil	XM_031948488
Trichosurus vulpecula	common brushtail	XM_036740002
Vombatus ursinus	Common wombat	XM_027853546
Egg-laying mammals
Ornithorhynchus anatinus	Platypus	XM_007666895
