# Supplementary material for: Comparative analysis reveals molecular adaptation of mammalian HCA2 to microbial metabolites
Source: iScience. 2026 May 22;29(6):116030. doi: 10.1016/j.isci.2026.116030 (PMC13217857; doi:10.1016/j.isci.2026.116030)
Supplement: Table S6. Functional characterization of HCA2 orthologs stimulated with several agonists using cAMP inhibition assays, related to Figures 3, 5, and 6 [file mmc3.xlsx]

## Sheet: Table S6
Table S6
Functional characterization of HCA2 orthologs stimulated with several agonists using cAMP inhibition assays.
CHO-K1 cells were transfected with receptor constructs, and the accumulation of cAMP was determined.
Emax values are shown as % of w/o agonist for each ortholog in the presence of 2 µM forskolin.
Emax and EC50 values were determined from concentration-response curves using GraphPad Prism
Data is given as mean ± SEM of at least three independent experiments, each performed in triplicate.
Related to Figures 3, 5, 6
butyric acid (C4), 3-hydroxybutyric acid (3-OH-C4), nicotinic acid (NiAc), phenylpropionic acid (PPA), trans-cinnamic acid (tCA), monomethylfumarate (MMF)
	C4		3-OH-C4		NiAc		PPA		tCA		MK-6892		GSK256073		acifran		MMF		acipimox		MK-0354		LUF6283
	Emax	EC50	Emax	EC50	Emax	EC50	Emax	EC50	Emax	EC50	Emax	EC50	Emax	EC50	Emax	EC50	Emax	EC50	Emax	EC50	Emax	EC50	Emax	EC50
	(% of w/o agonist)	(µM)	(% of w/o agonist)	(µM)	(% of w/o agonist)	(nM)	(% of w/o agonist)	(µM)	(% of w/o agonist)	(µM)	(% of w/o agonist)	(nM)	(% of w/o agonist)	(nM)	(% of w/o agonist)	(nM)	(% of w/o agonist)	(nM)	(% of w/o agonist)	(nM)	(% of w/o agonist)	(nM)	(% of w/o agonist)	(nM)
human	34.7 ± 3.0	1058 ± 141	17.9 ± 1.8	598 ± 88	8.0 ± 1.1	6.56 ± 0.59	20.0 ± 1.1	164 ± 16	8.82 ± 0.46	12.2 ± 1.6	5.6 ± 1.1	1.37 ± 0.46	17.6 ± 2.6	4.13 ± 0.06	10.4 ± 1.7	3.60 ± 0.34	6.7 ± 0.7	216 ± 81	14.9 ± 4.4	309 ± 36	33.2 ± 4.0	37.1 ± 10.2	18.9 ± 2.1	97.3 ± 13.6
gorilla	43.0 ± 1.1	904 ± 66	21.8 ± 2.0	613 ± 160	10.2 ± 0.6	9.12 ± 1.22	20.3 ± 3.1	188 ± 18	8.01 ± 0.82	14.3 ± 2.0	5.2 ± 0.7	2.49 ± 1.10	5.2 ± 0.5	0.56 ± 0.04	10.4 ± 0.7	6.96 ± 2.66	15.0 ± 6.0	271 ± 75	18.9 ± 3.8	346 ± 66	16.5 ± 1.7	18.0 ± 0.67	14.6 ± 1.4	132 ± 25.6
orangutan	57.8 ± 2.6	690 ± 67	26.0 ± 4.7	612 ± 131	21.9 ± 3.7	13.6 ± 1.17	27.1 ± 2.7	219 ± 58	13.86 ± 2.09	12.2 ± 0.99	6.9 ± 2.5	1.33 ± 0.63	17.5 ± 1.2	2.23 ± 0.38	14.8 ± 1.3	5.35 ± 1.69	15.8 ± 4.8	905 ± 223	26.7 ± 2.6	235 ± 57	28.0 ± 4.2	16.5 ± 0.63	26.7 ± 1.6	107 ± 15.5
rhesus macaque	29.2 ± 4.7	584 ± 189	20.0 ± 4.5	308 ± 64	10.6 ± 1.2	9.5 ± 1.75	26.6 ± 0.7	187 ± 32	7.72 ± 0.48	17.9 ± 1.16	6.6 ± 0.7	0.97 ± 0.21	7.7 ± 1.8	1.75 ± 0.88	9.4 ± 2.9	9.37 ± 2.87	14.1 ± 3.5	69 ± 11	13.1 ± 1.6	265 ± 67	21.7 ± 0.6	18.3 ± 0.23	18.0 ± 2.1	49.2 ± 11.8
mouse	55.7 ± 4.0	1185 ± 212	31.5 ± 3.3	779 ± 128	14.5 ± 2.8	26.6 ± 1.90	39.2 ± 2.4	257 ± 29	14.13 ± 1.99	58.7 ± 15.5	8.7 ± 1.1	8.61 ± 1.22	16.6 ± 0.5	3.33 ± 1.46	12.1 ± 3.6	7.78 ± 1.85	17.2 ± 2.1	89 ± 20	24.3 ± 2.5	93 ± 18	24.5 ± 2.1	29.3 ± 7.79	29.6 ± 1.8	120 ± 21.1
polar bear	44.2 ± 4.4	774 ± 155	22.7 ± 3.6	507 ± 53	13.2 ± 2.7	13.8 ± 0.69	61.0 ± 4.0	310 ± 128	15.54 ± 0.93	134 ± 20	7.5 ± 1.4	6.12 ± 2.08	15.9 ± 0.7	26.2 ± 2.61	22.1 ± 4.1	128 ± 16.2	13.1 ± 2.7	204 ± 8.3	13.1 ± 1.9	1250 ± 259	38.3 ± 0.7	317 ± 7.80	55.8 ± 4.9	245 ± 83.4
cat	48.0 ± 2.5	776 ± 158	38.0 ± 2.8	625 ± 54	25.4 ± 4.7	21.6 ± 3.21	52.3 ± 4.7	407 ± 85	18.23 ± 0.79	110 ± 12	10.3 ± 2.0	6.42 ± 1.37	16.7 ± 1.5	6.88 ± 0.74	20.8 ± 3.7	48.9 ± 11.7	26.6 ± 3.0	185 ± 25	21.2 ± 4.1	1610 ± 190	41.4 ± 3.9	191 ± 45.3	24.5 ± 4.1	114 ± 7.01
minke whale	27.5 ± 3.9	90 ± 13	24.8 ± 2.0	63 ± 11	29.5 ± 3.8	9.31 ± 2.45	34.0 ± 5.4	218 ± 53	17.85 ± 0.73	16.5 ± 3.75	12.7 ± 3.9	4.52 ± 0.57	21.2 ± 0.3	9.48 ± 3.29	40.2 ± 2.2	312 ± 57.6	26.5 ± 5.6	75 ± 18	25.3 ± 6.1	1057 ± 172	34.0 ± 4.2	23.3 ± 0.53	21.1 ± 4.9	23.9 ± 2.74
cattle	18.9 ± 3.2	387 ± 60	18.4 ± 1.7	285 ± 56	12.2 ± 0.1	11.1 ± 1.20	55.1 ± 1.9.2	310 ± 78	16.68 ± 1.45	130 ± 6.5	7.6 ± 1.3	2.37 ± 1.05	24.7 ± 3.6	1.79 ± 0.13	35.7 ± 0.6	173 ± 41.2	12.1 ± 0.9	2229 ± 346	18.2 ± 3.1	249 ± 83	61.7 ± 1.8	265 ± 82	27.6 ± 4.7	31.1 ± 5.84
horse	64.5 ± 3.7	1594 ± 223	43.1 ± 3.5	811 ± 208	14.7 ± 2.4	13.8 ± 2.07	48.7 ± 4.6	340 ± 75	21.38 ± 1.54	80.0 ± 10.9	10.6 ± 1.2	3.70 ± 1.30	14.9 ± 0.2	3.78 ± 0.45	19.7 ± 1.8	12.2 ± 5.20	17.7 ± 2.1	253 ± 36	20.7 ± 4.0	1867 ± 324	49.2 ± 1.8	172 ± 46.9	23.5 ± 2.3	24.8 ± 4.59
white rhinoceros	104.4 ± 2.5	-	78.6 ± 3.3	-	55.3 ± 2.7	12920 ± 2840	52.4 ± 2.7	28.1 ± 8.7	57.75 ± 4.12	7.35 ±1.46	83.7 ± 4.6	-	34.4 ± 7.1	0.69 ± 0.08	30.2 ± 3.9	48.0 ± 14.7	79.2 ± 3.1	-	66.8 ± 6.9	-	71.9 ± 3.4	0.73 ± 0.33	90.1 ± 3.8	-
African elephant	50.6 ± 3.1	943 ± 123	43.3 ± 3.2	637 ± 144	27.4 ± 2.2	9.95 ± 0.99	63.6 ± 4.4	81.7 ± 20.4	40.43 ± 4.35	407 ± 58	14.9 ± 1.5	37.8 ± 9.3	18.3 ± 2.5	5.33 ± 1.84	36.1 ± 4.1	15.1 ± 3.93	30.6 ± 2.6	8098 ± 1379	37.8 ± 3.1	1480 ± 334	60.1 ± 7.8	332 ± 82	36.5 ± 1.8	37.5 ± 4.02
gray short-tailed opossum	35.8 ± 6.0	116 ± 28	31.2 ± 4.7	89 ± 8.9	44.5 ± 3.7	4.84 ± 0.43	18.5 ± 2.5	133 ± 25	9.98 ± 0.86	6.68 ± 0.64	5.6 ± 1.6	7.67 ± 1.8	20.3 ± 4.3	1.92 ± 0.70	13.3 ± 2.2	0.83 ± 0.08	39.2 ± 1.4	9.4 ± 1.2	47.4 ± 3.7	224 ± 92	30.3 ± 3.0	42.4 ± 4.68	12.6 ± 1.1	7.31 ± 1.42
empty vector	96.2 ± 5.0	-	87.0 ± 3.5	-	95.1 ± 3.7	-	90.9 ± 2.8	-	94.69 ± 2.06	-	100.9 ± 2.3	-	90.8 ± 0.1	-	104 ± 5.1	-	95.4 ± 7.1	-	87.7 ± 2.8	-	112.5 ± 6.2	-	111.4 ± 18	-
human HCA3	94.7 ± 1.8	-	68.7 ± 6.4	-	48.1 ± 6.1	17280 ± 1830	27.9 ± 3.0	8.87 ± 2.15	23.74 ± 4.39	15.0 ± 3.1	101.8 ± 3.3	-	38.0 ± 1.0	23.7 ± 1.71	48.0 ± 9.1	33.0 ± 12.9	66.3 ± 2.3	-	59.4 ± 4.8	-	94.3 ± 1.4	-	110.1 ± 4.9	-
