# Supplementary material for: Comparative analysis reveals molecular adaptation of mammalian HCA2 to microbial metabolites
Source: iScience. 2026 May 22;29(6):116030. doi: 10.1016/j.isci.2026.116030 (PMC13217857; doi:10.1016/j.isci.2026.116030)
Supplement: Table S7. Conservation of orthosteric, extended, and allosteric ligand binding sites across 220 mammalian HCA2 orthologs, related to Figure 7 [file mmc4.xlsx]

## Sheet: Table S7
Table S7
Conservation of orthosteric, extended, and allosteric ligand binding sites across 220 mammalian HCA2 orthologs
not previously mentioned, not found in the current study, but previously reported Related to Figure 7.
human HCA2	standard-	orthosteric	extended	allosteric	Amino acids occurring in other mammalian HCA2 orthologs
TMH/ECL	nomenclature
		(number of mammalian orthologs with this AA)
1	1.35	Leu30 (220)
	1.39	Leu34 (175)			Val (45: P. coquereli, F. damarensis, H. glaber, B. acutorostrata, B. musculus, B. ricei, D. leucas, D. delphis, E. glacialis, G. melas, K.breviceps, L. albirostris, L. obliquidens, L. vexillifer, M. densirostris, M. monoceros, N. asiaeorientalis, O. orca, P. sinus, P. catodon, T. truncatus, B. bison, B. indicus, B. javanicus, B. mutus, B. taurus, B. bubalis, B. carabanensis, B. taxicolor, C. bac…
2	2.52	Leu75 (218)			Phe (1: T. manatus)
					Met (1: D. gliroides)
	2.6	Leu83 (217)			Val (3: C. simum, D. bicornis, R. unicornis)
	2.61	Met84 (63)			Thr (131)
					Ala (19: C. hircus, B. bison, B. indicus, B. bubalis, B. carabanensis, B. javanicus, B. mutus, B. taurus, B. taxicolor, C. canadensis, C. elaphus, D. dama, O. virginianus, O. dammah, O. aries, P. africanus, C. bactrianus, C. dromedarius, C. ferus)
					Leu (6: P. parnellii, A. jamaicensis, D. rotundus, S. hondurensis, P. discolor, P. hastatus)
					Val (1: M. berezovskii)
	2.63	Asn86 (220)
	2.64	Tyr87 (220)
ECL1		Trp91 (220)
		Trp93 (220)
3	3.28	Met103 (215)			Ile (3: C. atys, C. simum, D. bicornis)
					Thr (2: D. ordii, D. spectabilis)
	3.29	Leu104 (220)
	3.32	Leu107 (217)			Met (3: C. simum, D. bicornis, S. araneus)
	3.33	Ala108 (220)
	3.36	Arg111 (220)*
	3.37		Gln112 (220)
4	4.56		Leu158 (220)
	4.57		Thr159 (220)
	4.59		His161 (220)
	4.6		Leu162 (220)
ECL2	45.39		Lys165 (121)		Thr (39: C. bactrianus, C. dromedarius, C. ferus, V. pacos, A. russatus, A. sylvaticus, A. niloticus, A. amphibius, C. porcellus, C. lanigera, C. griseus, G. surdaster, M. coucha, M. unguiculatus, M. auratus, M. fortis, M. ochrogaster, M. oregoni, M. caroli, M. musculus, M.s pahari, M. glareolus, N. galili, O. torridus, P. californicus, P. eremicus, P. leucopus, P. maniculatus, P. roborovskii, P.…
					Arg (38: P. anubis, M. fascicularis, M. mulatta, M. nemestrina, M. thibetana, M. leucophaeus, C. imitator, C. atys, C. sabaeus, C. angolensis, P. tephrosceles, R. bieti, R. roxellana, T. gelada, T. francoisi, C. hircus, P. sinus, N. asiaeorientalis, B. bison, B. indicus, B. javanicus, B. mutus, B. taurus, B. bubalis, B. carabanensis, B. taxicolor, C. canadensis, C. elaphus, D. dama, M. berezovski…
					Asn (15: A. flavipes, C. cristata, E. europaeus, F. damarensis, H. armiger, H. glaber, M. molossus, P. alecto, P. giganteus, P. vampyrus, R. ferrumequinum, R. sinicus, S. araneus, S. harrisii, V. ursinus)
					Gln (4: E. asinus, E. caballus, E. przewalskii,E. quagga)
					Glu (1: L. catta)
					His (1: S. etruscus)
					Ser (1: O. degus)
	45.41		Met167 (170)		Arg (28: C. simum, D. bicornis, D. sumatrensis, R. unicornis, E. asinus, E. caballus, E. przewalskii, E. quagga, T. indicus, T. terrestris, C. hircus, B. bison, B. indicus, B. bubalis, B. carabanensis, B. javanicus, B. mutus, B. taurus, B. taxicolor, C. canadensis, C. elaphus, D. dama, O. virginianus, M. berezovskii, O. dammah, O. aries, M. glareolus, C. griseus)
					His (7: D. gliroides, G. agilis, M. domestica, P. cinereus, T. vulpecula, V. ursinus, O. anatinus)
					Leu (6: L. catta, O.degus, O. afer, S. harrisii, A. flavipes, C. asiatica)
					Ile (3: S. etruscus, M. javanica, M. pentadactyla)
					Lys (3: H. amphibius, M. auratus, C. cristata)
					Trp (2: E. maximus, L. africana)
					Phe (1: T. manatus)
	45.51	Ser178 (220)
	45.52	Ser179 (218)			Gly (2: C. simum, D. bicornis)
	45.53	Phe180 (219)			Leu (1: C. lanigera)
	45.54	Ser181 (192)			Asn (18: B. acutorostrata, B. musculus, B. ricei, D. leucas, D. delphis, E. glacialis, G. melas, K. breviceps, L. albirostris, L. obliquidens, L. vexillifer, M. densirostris, M. monoceros, N. asiaeorientalis, O. orca, P. sinus, P. catodon, T. truncatus)
					Ala (7: D. gliroides, G. agilis, M. domestica, P. cinereus, T. vulpecula, V. ursinus, O anatinus)
					Thr (3: A. flavipes, S. harrisii, M. lucifugus)
	45.57			His184 (87)	Asp (38: M. nemestrina, M. thibetana, C. angolensis, C. sabaeus, C. atys, P. anubis, M. fascicularis, M. mulatta, M. leucophaeus, P. tephrosceles, R. bieti, R. roxellana, T. francoisi, D. leucas, D. delphis, G. melas, L. albirostris, L. obliquidens, M. monoceros, O. orca, T. truncatus, C. hircus, P. sinus, N. asiaeorientalis, B. bison, B. indicus, B. javanicus, B. mutus, B. taurus, B. taxicolor, …
					Tyr (37: N. coucang, O. garnettii, C. griseus, A. russatus, A. sylvaticus, A. niloticus, A. amphibius, G. surdaster, M. coucha, M. unguiculatus, M. auratus, M. fortis, M. ochrogaster, M. oregoni, M. caroli, M. musculus, M. pahari, M. glareolus, O. torridus, P. californicus, P. eremicus, P. leucopus, P. maniculatus, P. roborovskii, P. obesus, R. norvegicus, R. rattus, A. jamaicensis, D. rotundus, …
					Asn (23: C. syrichta, L. catta, M. nemestrina, M. murinus, P. coquereli, T. gelada, B bubalis, B. carabanensis, P. africanus, S. scrofa, L. europaeus, O. cuniculus, C. canadensis, C. lanigera, H glaber, J. jaculus, O. degus, C. cristata, M. brandtii, M. daubentonii, M. davidii, M. lucifugus, M myotis)
					Lys (11: I. tridecemlineatus, M. flaviventris, M. marmota, M. monax, S. carolinensis, U. parryii, E. maximus, L. africana, T. manatus, O. afer, C. asiatica)
					Gln (11: A. nancymaae, C. jaccus, C. imitator, S. boliviensis, S. appella, D. ordii, D. spectabilis, S. araneus, S. fumeus, S. etruscus, H. armiger)
					Pro (8: A. flavipes, D. gliroides, G. agilis, M. domestica, P. cinereus, S. harrisii, T. vulpecula, V. ursinus)
					Glu (3: O. curzoniae, O. princeps, P. longimembris)
					Arg (1: E. europaeus)
					Ser (1: O anatinus)
	45.58			Thr185 (165)	Ala (22: A. amphibius, B. bison, B.indicus, B. javanicus, B. mutus, B. taurus, B. bubalis, B. carabanensis, B. taxicolor, C. hircus, C. canadensis, C. elaphus, D. dama, M. berezovskii, O. virginianus, O. dammah, O. afer, O. aries, L. catta, O. curzoniae, O. princeps, M. murinus)
					Asn (14: A. nancymaae, C. asiatica, H. lar, H. moloch, N. leucogenys, P. pygmaeus, S. boliviensis, S. apella, S. syndactylus, M. coucha, M. caroli, M. musculus, M. pahari, E. europaeus)
					Ser (11: C. cristata, C. porcellus, C. jacchus, C. imitator, C. simum, D. bicornis, D. sumatrensis, E. maximus, L. afrciana, H. glaber, R. unicornis)
					Ile (4: M. meles, P. alecto, P. giganteus, P. vampyrus)
					Val (3: A. flavipes, D. novemcinctus, S. harrisii)
					Gly (1: T. manatus)
	45.59			Phe186 (218)	Val (2: C. simum, D. bicornis)
5	5.37			Gln187 (4: C. lanigera, H. sapiens, P. pygmaeus, F. damarensis, M. lucifugus)	Arg (195)
					Gly (19: C. porcellus, C. simum, C. asiatica, C. cristata, D. bicornis, D. sumatrensis, R. unicornis, A. flavipes, D. gliroides, E. maximus, L. africana, M. domestica, O. afer, P. cinereus, S. harrisii, T. manatus, T. Vulpecula, V. ursinus, H. amphibius)
					Trp (1: P. tephrosceles)
					Leu (1: M. berezovskii)
	5.39	His189 (220)
	5.4		Glu190 (33)	Glu190	Asp (187)
				Ala191 (218)	Thr (1: C. porcellus)
					Val (1: A. nancymaae)
	5.42		Met192 (219)		Leu (1: C. cristata)
	5.43	Phe193 (220)
	5.44			Leu194 (214)	Phe (6: M. lucifugus, I. tridecemlineatus, M. flaviventris, M. marmota, M. monax, U. parryii)
	5.45			Leu195 (220)
	5.46		Glu196 (220)
	5.48			Phe198 (172)	Ile (33: A. jubatus, C. ursinus, C..dingo, C. familiaris, E. jubatus, F. catus, H. grypus, N. schauinslandi, N. procyonoides, L. geoffroyi, L. weddellii, N. nebulosa, L. canadensis, L. rufus, M. meles, M. angustirostris, M. leonina, P. leo, P. onca, P. pardus, P. tigris, P. uncia, P. vitulina, P. bengalensis, P. viverrinus, P. concolor, P. yagouaroundi, S. suricatta, V. lagopus, V. vulpes, Z. cal…
					Val (10: E. lutris, H. hyaena, L. canadensis, L. lutra, M. erminea, M. lutreola, M. nigripes, M. putorius, N. vison, P. roborovskii)
					Thr (5: A. melanoleuca, O. rosmarus, U. americanus, U. arctos, U. maritimus)
	5.49			Leu199 (203)	Val (16: B. bison, B.indicus, B. javanicus, B. taurus, B. bubalis, B. carabanensis, B. taxicolor, C. hircus, C. canadensis, C. elaphus, D. dama, M. berezovskii, O. virginianus, O. dammah, O. aries, C. cristata)
					Met (1: B. mutus)
				Arg251 (220)
6	6.56			Ile252 (203)	Met (15: N. coucang, K. breviceps, L. europaeus, O. curzoniae, O. princeps, O. cuniculus, C. didactylus, P. discolor, P. hastatus, P. parnellii, R. ferrumequinum, R. sinicus, A. jamaicensis, D. rotundus, M. molossus)
					Val (2: H. grypus, P. vitulina)
	6.59			Phe255 (211)	Tyr (6: A. nancymaae, C. jacchus, C. imitator, S. boliviensis, S. apella, H. amphibus)
					Leu (3: C. simum, D. bicornis, F. damarensis)
	6.62			Leu258 (217)	Val (2: C. simum, D. bicornis)
					Met (1: N. galili)
	6.63			His259 (111)	Arg (55)
					Tyr (50)
					Glu (1: H. amphibius)
					Asn (1: C. asiatica)
					Ser (1: O. degus)
					Leu (1: S. etruscus)
7	7.39	Phe276 (220)
	7.4	Phe277 (170)			Tyr (50)
	7.43	Leu280 (220)
	7.47	Tyr284 (220)*
* H-bond with 3-OH-C4
